# Supplementary material for: Synthesis and Fluorescent Properties of Aminopyridines and the Application in “Click and Probing”
Source: Molecules. 2022 Feb 28;27(5):1596. doi: 10.3390/molecules27051596 (PMC8912075; doi:10.3390/molecules27051596)
Supplement: Supplementary file 1 [file molecules-27-01596-s001.zip]

Archive with 1 entries (1 files):
- molecules-1579221-supplementary.pdf
